# Supplementary material for: Health behaviors of German university freshmen during COVID-19 in association with health behaviors of close social ties, living arrangement, and time spent with peers
Source: Health Psychol Behav Med. 2021 Jul 6;9(1):582–99. doi: 10.1080/21642850.2021.1947291 (PMC8266231; doi:10.1080/21642850.2021.1947291)
Supplement: Supplemental Material [file RHPB_A_1947291_SM5673.zip]

Archive with 2 entries (2 files):
- Codebook.docx
- Data Set.sav
